# Supplementary material for: The first smut fungus, Thecaphoraanthemidis sp. nov. (Glomosporiaceae), described from Anthemis (Asteraceae)
Source: MycoKeys. 2018 Oct 11;(41):39–50. doi: 10.3897/mycokeys.41.28454 (PMC6194141; doi:10.3897/mycokeys.41.28454)
Supplement: XML Treatment for Thecaphora anthemidis [file mycokeys.41.28454-treatment1.xml]

<!DOCTYPE tp:taxon-treatment
  PUBLIC "-//TaxonX//DTD Taxonomic Treatment Publishing DTD v0 20100105//EN" "tax-treatment-NSO.dtd">
<tp:taxon-treatment xmlns:tp="http://www.plazi.org/taxpub"><tp:treatment-meta><kwd-group><label>Taxon classification</label><kwd><named-content xmlns:xlink="http://www.w3.org/1999/xlink" content-type="kingdom">Fungi</named-content></kwd><kwd><named-content xmlns:xlink="http://www.w3.org/1999/xlink" content-type="order">Urocystidales</named-content></kwd><kwd><named-content xmlns:xlink="http://www.w3.org/1999/xlink" content-type="family">Glomosporiaceae</named-content></kwd></kwd-group><mixed-citation publication-type="journal"><person-group><name><surname>Kruse</surname><given-names>Julia</given-names></name><name><surname>Kummer</surname><given-names>Volker</given-names></name><name><surname>Shivas</surname><given-names>Roger G.</given-names></name><name><surname>Thines</surname><given-names>Marco</given-names></name></person-group><article-title>The first smut fungus, <italic><tp:taxon-name><tp:taxon-name-part taxon-name-part-type="genus" reg="Thecaphora">Thecaphora</tp:taxon-name-part><tp:taxon-name-part taxon-name-part-type="species" reg="anthemidis">anthemidis</tp:taxon-name-part></tp:taxon-name></italic> sp. nov. (<tp:taxon-name><tp:taxon-name-part taxon-name-part-type="family">Glomosporiaceae</tp:taxon-name-part></tp:taxon-name>), described from <italic><tp:taxon-name><tp:taxon-name-part taxon-name-part-type="genus" reg="Anthemis">Anthemis</tp:taxon-name-part></tp:taxon-name></italic> (<tp:taxon-name><tp:taxon-name-part taxon-name-part-type="family">Asteraceae</tp:taxon-name-part></tp:taxon-name>)</article-title><source>MycoKeys</source><day>11</day><month>10</month><year>2018</year><volume>2018</volume><issue>41</issue><fpage>39</fpage><lpage>50</lpage><pub-id pub-id-type="doi">10.3897/mycokeys.41.28454</pub-id></mixed-citation></tp:treatment-meta><tp:nomenclature><tp:taxon-name>
            <tp:taxon-name-part taxon-name-part-type="genus" reg="Thecaphora">Thecaphora</tp:taxon-name-part>
            <tp:taxon-name-part taxon-name-part-type="species" reg="anthemidis">anthemidis</tp:taxon-name-part>
            <object-id xmlns:xlink="http://www.w3.org/1999/xlink" content-type="mycobank" xlink:type="simple">827067</object-id>
          </tp:taxon-name><tp:taxon-authority>J. Kruse, V. Kumm. &amp; Thines</tp:taxon-authority><tp:taxon-status xmlns:xlink="http://www.w3.org/1999/xlink" xlink:type="simple">sp. nov.</tp:taxon-status><xref ref-type="fig" rid="F2">Figure 2A–H</xref></tp:nomenclature><tp:treatment-sec sec-type="material" id="SECID0EUGAI"><title>Type.</title><p>Greece, Rhodes Island, 3.5 km NE Archangelos, Tsambika, on path to monastery, northeast slope, <named-content xmlns:xlink="http://www.w3.org/1999/xlink" content-type="dwc:verbatimCoordinates" xlink:type="simple"><named-content content-type="geo-json" specific-use="{&#34;type&#34;:&#34;Point&#34;,&#34;coordinates&#34;:[28.155278,36.234167]}" id="NCID0E4GAI" xlink:type="simple">36°14'03"N, 28°09'19"E</named-content></named-content>, 90 m a.s.l, on <italic><tp:taxon-name><tp:taxon-name-part taxon-name-part-type="genus" reg="Anthemis">Anthemis</tp:taxon-name-part><tp:taxon-name-part taxon-name-part-type="species" reg="chia">chia</tp:taxon-name-part></tp:taxon-name></italic>, 26 Apr. 2017, V. Kummer. Holotype <named-content xmlns:xlink="http://www.w3.org/1999/xlink" content-type="dwc:institutional_code" xlink:type="simple">GLM</named-content>-F112531, isotype Herbarium V. Kummer P 1971/chia4; ITS sequence GenBank <ext-link xmlns:xlink="http://www.w3.org/1999/xlink" ext-link-type="gen" xlink:href="MH399758" xlink:type="simple">MH399758</ext-link>.</p></tp:treatment-sec><tp:treatment-sec sec-type="etymology" id="SECID0ESHAI"><title>Etymology.</title><p>From the host plant genus <italic><tp:taxon-name><tp:taxon-name-part taxon-name-part-type="genus" reg="Anthemis">Anthemis</tp:taxon-name-part></tp:taxon-name></italic>.</p></tp:treatment-sec><tp:treatment-sec sec-type="description" id="SECID0E6HAI"><title>Description.</title><p>Sori in swollen and distorted flower heads and peduncles; spore ball mass initially white, later reddish-brown, granular to powdery; spore balls subglobose to ellipsoidal, rarely ovoid, mostly regular in shape, (31–) 36–<italic>41</italic>–47 (–52) × (28–) 31–<italic>38</italic>–44 (–50) µm, length/width ratio 0.9–<italic>1.1</italic>–1.2 (n=30), under light microscopy yellowish-brown to pale yellowish-brown, composed of 2–10 (–12) loosely united spores that separate easily; spores ellipsoidal, subglobose, ovoid or cuneiform, (18–) 20–<italic>21</italic>–23 (–25) × (14–) 17–<italic>18</italic>–20 (–23) µm, length/width ratio of 1.1–<italic>1.2</italic>–1.4 (n=100), with flattened contact surfaces and rounded exposed surfaces; wall at contact surface up to 0.5 µm thick, wall at free surface up to 3 µm thick, densely verrucose with warts 0.5–1 µm high, often confluent and sometimes irregular.</p></tp:treatment-sec><tp:treatment-sec sec-type="host" id="SECID0ERIAI"><title>Host range.</title><p><italic><tp:taxon-name><tp:taxon-name-part taxon-name-part-type="genus" reg="Anthemis">Anthemis</tp:taxon-name-part><tp:taxon-name-part taxon-name-part-type="species" reg="chia">chia</tp:taxon-name-part></tp:taxon-name></italic>.</p></tp:treatment-sec><tp:treatment-sec sec-type="distribution" id="SECID0ECJAI"><title>Distribution.</title><p>Greece.</p></tp:treatment-sec><tp:treatment-sec sec-type="notes" id="SECID0EHJAI"><title>Notes.</title><p><italic><tp:taxon-name><tp:taxon-name-part taxon-name-part-type="genus" reg="Thecaphora">Thecaphora</tp:taxon-name-part><tp:taxon-name-part taxon-name-part-type="species" reg="anthemidis">anthemidis</tp:taxon-name-part></tp:taxon-name></italic> has sori in the flower heads and the peduncles, which differentiates it from the following species that produce pustules, galls or swellings on the stems of <tp:taxon-name><tp:taxon-name-part taxon-name-part-type="family">Asteraceae</tp:taxon-name-part></tp:taxon-name>: <italic><tp:taxon-name><tp:taxon-name-part taxon-name-part-type="genus" reg="Thecaphora">Th.</tp:taxon-name-part><tp:taxon-name-part taxon-name-part-type="species" reg="ambrosiae">ambrosiae</tp:taxon-name-part></tp:taxon-name></italic>, <italic><tp:taxon-name><tp:taxon-name-part taxon-name-part-type="genus" reg="Thecaphora">Th.</tp:taxon-name-part><tp:taxon-name-part taxon-name-part-type="species" reg="denticulata">denticulata</tp:taxon-name-part></tp:taxon-name></italic>, <italic><tp:taxon-name><tp:taxon-name-part taxon-name-part-type="genus" reg="Thecaphora">Th.</tp:taxon-name-part><tp:taxon-name-part taxon-name-part-type="species" reg="heliopsidis">heliopsidis</tp:taxon-name-part></tp:taxon-name></italic>, <italic><tp:taxon-name><tp:taxon-name-part taxon-name-part-type="genus" reg="Thecaphora">Th.</tp:taxon-name-part><tp:taxon-name-part taxon-name-part-type="species" reg="hennenea">hennenea</tp:taxon-name-part></tp:taxon-name></italic>, <italic><tp:taxon-name><tp:taxon-name-part taxon-name-part-type="genus" reg="Thecaphora">Th.</tp:taxon-name-part><tp:taxon-name-part taxon-name-part-type="species" reg="melampodii">melampodii</tp:taxon-name-part></tp:taxon-name></italic>, <italic><tp:taxon-name><tp:taxon-name-part taxon-name-part-type="genus" reg="Thecaphora">Th.</tp:taxon-name-part><tp:taxon-name-part taxon-name-part-type="species" reg="mexicana">mexicana</tp:taxon-name-part></tp:taxon-name></italic>, <italic><tp:taxon-name><tp:taxon-name-part taxon-name-part-type="genus" reg="Thecaphora">Th.</tp:taxon-name-part><tp:taxon-name-part taxon-name-part-type="species" reg="neomexicana">neomexicana</tp:taxon-name-part></tp:taxon-name></italic>, <italic><tp:taxon-name><tp:taxon-name-part taxon-name-part-type="genus" reg="Thecaphora">Th.</tp:taxon-name-part><tp:taxon-name-part taxon-name-part-type="species" reg="piluliformis">piluliformis</tp:taxon-name-part></tp:taxon-name></italic>, <italic><tp:taxon-name><tp:taxon-name-part taxon-name-part-type="genus" reg="Thecaphora">Th.</tp:taxon-name-part><tp:taxon-name-part taxon-name-part-type="species" reg="polymniae">polymniae</tp:taxon-name-part></tp:taxon-name></italic>, <italic><tp:taxon-name><tp:taxon-name-part taxon-name-part-type="genus" reg="Thecaphora">Th.</tp:taxon-name-part><tp:taxon-name-part taxon-name-part-type="species" reg="pulcherrima">pulcherrima</tp:taxon-name-part></tp:taxon-name></italic>, <italic><tp:taxon-name><tp:taxon-name-part taxon-name-part-type="genus" reg="Thecaphora">Th.</tp:taxon-name-part><tp:taxon-name-part taxon-name-part-type="species" reg="pustulata">pustulata</tp:taxon-name-part></tp:taxon-name></italic>, <italic><tp:taxon-name><tp:taxon-name-part taxon-name-part-type="genus" reg="Thecaphora">Th.</tp:taxon-name-part><tp:taxon-name-part taxon-name-part-type="species" reg="smallanthi">smallanthi</tp:taxon-name-part></tp:taxon-name></italic> and <italic><tp:taxon-name><tp:taxon-name-part taxon-name-part-type="genus" reg="Thecaphora">Th.</tp:taxon-name-part><tp:taxon-name-part taxon-name-part-type="species" reg="spilanthis">spilanthis</tp:taxon-name-part></tp:taxon-name></italic>. Four of the seven previously known species of <italic><tp:taxon-name><tp:taxon-name-part taxon-name-part-type="genus" reg="Thecaphora">Thecaphora</tp:taxon-name-part></tp:taxon-name></italic> that infect the flower heads of <tp:taxon-name><tp:taxon-name-part taxon-name-part-type="family">Asteraceae</tp:taxon-name-part></tp:taxon-name>, namely <italic><tp:taxon-name><tp:taxon-name-part taxon-name-part-type="genus" reg="Thecaphora">Th.</tp:taxon-name-part><tp:taxon-name-part taxon-name-part-type="species" reg="arnicae">arnicae</tp:taxon-name-part></tp:taxon-name></italic>, <italic><tp:taxon-name><tp:taxon-name-part taxon-name-part-type="genus" reg="Thecaphora">Th.</tp:taxon-name-part><tp:taxon-name-part taxon-name-part-type="species" reg="burkartii">burkartii</tp:taxon-name-part></tp:taxon-name></italic>, <italic><tp:taxon-name><tp:taxon-name-part taxon-name-part-type="genus" reg="Thecaphora">Th.</tp:taxon-name-part><tp:taxon-name-part taxon-name-part-type="species" reg="californica">californica</tp:taxon-name-part></tp:taxon-name></italic> and <italic><tp:taxon-name><tp:taxon-name-part taxon-name-part-type="genus" reg="Thecaphora">Th.</tp:taxon-name-part><tp:taxon-name-part taxon-name-part-type="species" reg="cuneata">cuneata</tp:taxon-name-part></tp:taxon-name></italic> have firmly united spores that only separate after considerable pressure, which differentiate them from <italic><tp:taxon-name><tp:taxon-name-part taxon-name-part-type="genus" reg="Thecaphora">Th.</tp:taxon-name-part><tp:taxon-name-part taxon-name-part-type="species" reg="anthemidis">anthemidis</tp:taxon-name-part></tp:taxon-name></italic> that has loose spore <!--PageBreak-->balls. Further, <italic><tp:taxon-name><tp:taxon-name-part taxon-name-part-type="genus" reg="Thecaphora">Th.</tp:taxon-name-part><tp:taxon-name-part taxon-name-part-type="species" reg="arnicae">arnicae</tp:taxon-name-part></tp:taxon-name></italic> (spore balls comprised of up to 25 spores), <italic><tp:taxon-name><tp:taxon-name-part taxon-name-part-type="genus" reg="Thecaphora">Th.</tp:taxon-name-part><tp:taxon-name-part taxon-name-part-type="species" reg="californica">californica</tp:taxon-name-part></tp:taxon-name></italic> (6–20 spores) and <italic><tp:taxon-name><tp:taxon-name-part taxon-name-part-type="genus" reg="Thecaphora">Th.</tp:taxon-name-part><tp:taxon-name-part taxon-name-part-type="species" reg="solidaginis">solidaginis</tp:taxon-name-part></tp:taxon-name></italic> (8 to 50 or more spores) have larger spore balls with larger numbers of spores than <italic><tp:taxon-name><tp:taxon-name-part taxon-name-part-type="genus" reg="Thecaphora">Th.</tp:taxon-name-part><tp:taxon-name-part taxon-name-part-type="species" reg="anthemidis">anthemidis</tp:taxon-name-part></tp:taxon-name></italic>. The spores of <italic><tp:taxon-name><tp:taxon-name-part taxon-name-part-type="genus" reg="Thecaphora">Th.</tp:taxon-name-part><tp:taxon-name-part taxon-name-part-type="species" reg="cuneata">cuneata</tp:taxon-name-part></tp:taxon-name></italic> are radially arranged <!--PageBreak-->within the spore balls and <italic><tp:taxon-name><tp:taxon-name-part taxon-name-part-type="genus" reg="Thecaphora">Th.</tp:taxon-name-part><tp:taxon-name-part taxon-name-part-type="species" reg="burkartii">burkartii</tp:taxon-name-part></tp:taxon-name></italic> has spores with an outer wall 5–9 µm thick, which is more than three times thicker than in <italic><tp:taxon-name><tp:taxon-name-part taxon-name-part-type="genus" reg="Thecaphora">Th.</tp:taxon-name-part><tp:taxon-name-part taxon-name-part-type="species" reg="anthemidis">anthemidis</tp:taxon-name-part></tp:taxon-name></italic>. <italic><tp:taxon-name><tp:taxon-name-part taxon-name-part-type="genus" reg="Thecaphora">Thecaphora</tp:taxon-name-part><tp:taxon-name-part taxon-name-part-type="species" reg="lagenophorae">lagenophorae</tp:taxon-name-part></tp:taxon-name></italic> and <italic><tp:taxon-name><tp:taxon-name-part taxon-name-part-type="genus" reg="Thecaphora">Th.</tp:taxon-name-part><tp:taxon-name-part taxon-name-part-type="species" reg="trailii">trailii</tp:taxon-name-part></tp:taxon-name></italic> are morphologically most similar to <italic><tp:taxon-name><tp:taxon-name-part taxon-name-part-type="genus" reg="Thecaphora">Th.</tp:taxon-name-part><tp:taxon-name-part taxon-name-part-type="species" reg="anthemidis">anthemidis</tp:taxon-name-part></tp:taxon-name></italic>. <italic><tp:taxon-name><tp:taxon-name-part taxon-name-part-type="genus" reg="Thecaphora">Thecaphora</tp:taxon-name-part><tp:taxon-name-part taxon-name-part-type="species" reg="lagenophorae">lagenophorae</tp:taxon-name-part></tp:taxon-name></italic> is only known to infect <italic><tp:taxon-name><tp:taxon-name-part taxon-name-part-type="genus" reg="Solenogyne">Solenogyne</tp:taxon-name-part><tp:taxon-name-part taxon-name-part-type="species" reg="gunnii">gunnii</tp:taxon-name-part></tp:taxon-name></italic> (tribe <tp:taxon-name><tp:taxon-name-part taxon-name-part-type="tribe">Astereae</tp:taxon-name-part></tp:taxon-name>) in Australia (<xref ref-type="bibr" rid="B26">Vánky 2012</xref>). <italic><tp:taxon-name><tp:taxon-name-part taxon-name-part-type="genus" reg="Thecaphora">Thecaphora</tp:taxon-name-part><tp:taxon-name-part taxon-name-part-type="species" reg="trailii">trailii</tp:taxon-name-part></tp:taxon-name></italic> infects species of <italic><tp:taxon-name><tp:taxon-name-part taxon-name-part-type="genus" reg="Carduus">Carduus</tp:taxon-name-part></tp:taxon-name></italic>, <italic><tp:taxon-name><tp:taxon-name-part taxon-name-part-type="genus" reg="Cirsium">Cirsium</tp:taxon-name-part></tp:taxon-name></italic> and <italic><tp:taxon-name><tp:taxon-name-part taxon-name-part-type="genus" reg="Saussurea">Saussurea</tp:taxon-name-part></tp:taxon-name></italic> (<tp:taxon-name><tp:taxon-name-part taxon-name-part-type="family">Asteraceae</tp:taxon-name-part></tp:taxon-name>, tribe Cynareae, <tp:taxon-name><tp:taxon-name-part taxon-name-part-type="subfamily">Carduoideae</tp:taxon-name-part></tp:taxon-name>) (<xref ref-type="bibr" rid="B26">Vánky 2012</xref>) and further differs from <italic><tp:taxon-name><tp:taxon-name-part taxon-name-part-type="genus" reg="Thecaphora">Th.</tp:taxon-name-part><tp:taxon-name-part taxon-name-part-type="species" reg="anthemidis">anthemidis</tp:taxon-name-part></tp:taxon-name></italic> by having smaller spore balls (12–30 µm) and fewer spores (2–8) per spore ball.</p><fig id="F2" position="float" orientation="portrait"><label>Figure 2.</label><caption><p>Sori, spore balls and spores of <italic><tp:taxon-name><tp:taxon-name-part taxon-name-part-type="genus" reg="Thecaphora">Thecaphora</tp:taxon-name-part><tp:taxon-name-part taxon-name-part-type="species" reg="anthemidis">anthemidis</tp:taxon-name-part></tp:taxon-name></italic> on <italic><tp:taxon-name><tp:taxon-name-part taxon-name-part-type="genus" reg="Anthemis">Anthemis</tp:taxon-name-part><tp:taxon-name-part taxon-name-part-type="species" reg="chia">chia</tp:taxon-name-part></tp:taxon-name></italic> (<named-content xmlns:xlink="http://www.w3.org/1999/xlink" content-type="dwc:institutional_code" xlink:type="simple">GLM</named-content>-F112531) (<bold>A–H</bold>), <bold>A</bold> habit <bold>B–C</bold> swollen flower heads and peduncles <bold>D</bold> dissected flower head with reddish granular powdery spore ball mass <bold>E</bold> young spore balls <bold>F</bold> mature spore balls <bold>G–H</bold> single spores. Scale bars: 10 µm.</p></caption><graphic xmlns:xlink="http://www.w3.org/1999/xlink" xlink:href="mycokeys-41-039-g002.jpg" position="float" orientation="portrait" xlink:type="simple" id="oo_234851.jpg"/></fig></tp:treatment-sec><ref-list><ref id="B26"><mixed-citation xmlns:xlink="http://www.w3.org/1999/xlink" xlink:type="simple"><person-group><name name-style="western"><surname>Vánky</surname><given-names>K</given-names></name></person-group> (<year>2012</year>) <source>Smut <tp:taxon-name><tp:taxon-name-part taxon-name-part-type="kingdom">Fungi</tp:taxon-name-part></tp:taxon-name> of the World.</source><publisher-name>APS Press</publisher-name>, <publisher-loc>St Paul, Minnesota</publisher-loc>, <size units="page">1458 pp</size>.</mixed-citation></ref></ref-list></tp:taxon-treatment>
